# Supplementary material for: Self-Assembly of Modular Bis-MPA Dendrons into Colloidal Particles with Tunable Morphology and Selective Cytotoxicity
Source: Nanomaterials (Basel). 2026 Mar 27;16(7):406. doi: 10.3390/nano16070406 (PMC13075144; doi:10.3390/nano16070406)
Supplement: Supplementary file 1 [file nanomaterials-16-00406-s001.zip]

Archive with 1 entries (1 files):
- nanomaterials-4224626-supplementary.pdf
